# Supplementary material for: The Chinese version of the Maltreatment and Abuse Chronology of Exposure (MACE) scale: Psychometric properties in a sample of young adults
Source: PLoS One. 2022 Jun 30;17(6):e0270709. doi: 10.1371/journal.pone.0270709 (PMC9246159; doi:10.1371/journal.pone.0270709)
Supplement: S4 File — (CSV) [file pone.0270709.s004.csv]

	MACE_PPhysM_SUM_baseline	MACE_EN_SUM_baseline	MACE_NVEA_SUM_baseline	MACE_PVA_SUM_baseline	MACE_PeerPhys_SUM_baseline	MACE_PeerVA_SUM_baseline	MACE_PN_SUM_baseline	MACE_SexAb_SUM_baseline	MACE_IPV_SUM_baseline	MACE_WSibA_SUM_baseline	MACE_MULT_EVER_baseline	MACE_SUM_EVER_baseline	MACE_DUR_EVER_baseline	MACE_SUM_CTQ_baseline	MACE_SUM_1_baseline	MACE_SUM_2_baseline	MACE_SUM_3_baseline	MACE_SUM_4_baseline	MACE_SUM_5_baseline	MACE_SUM_6_baseline	MACE_SUM_7_baseline	MACE_SUM_8_baseline	MACE_SUM_9_baseline	MACE_SUM_10_baseline	MACE_SUM_11_baseline	MACE_SUM_12_baseline	MACE_SUM_13_baseline	MACE_SUM_14_baseline	MACE_SUM_15_baseline	MACE_SUM_16_baseline	MACE_SUM_17_baseline	MACE_SUM_18_baseline	MACE_PPhysM_SUM_post	MACE_EN_SUM_post	MACE_NVEA_SUM_post	MACE_PVA_SUM_post	MACE_PeerPhys_SUM_post	MACE_PeerVA_SUM_post	MACE_PN_SUM_post	MACE_SexAb_SUM_post	MACE_IPV_SUM_post	MACE_WSibA_SUM_post	MACE_MULT_EVER_post	MACE_SUM_EVER_post	MACE_DUR_EVER_post	MACE_SUM_CTQ_post	MACE_SUM_1_post	MACE_SUM_2_post	MACE_SUM_3_post
1	2	0	4	0	0	2	0	0	0	0	1	8	11	6	2	7	7	9	7	7	7	7	7	9	9	6	4	4	4	2	2	2	2	0	4	0	0	2	0	0	0	0	1	8	11	6	5	7	7
2	7	0	0	6	2	6	0	0	8	5	5	34	11	13	0	0	0	13	11	11	19	0	6	6	9	26	19	8	0	2	0	0	7	0	0	2	0	6	0	0	8	3	3	26	11	9	0	0	3
3	7	0	4	6	0	4	0	0	0	0	3	21	12	17	2	2	2	2	2	15	15	15	15	15	15	21	10	10	10	10	10	10	5	0	4	6	2	6	2	0	0	0	4	25	14	17	2	2	2
4	2	0	2	6	0	0	0	0	0	3	1	13	8	10	0	0	0	0	2	2	0	0	0	0	3	0	0	0	8	8	2	0	4	0	2	8	0	2	0	0	2	0	1	18	9	14	0	0	0
5	5	2	0	0	0	2	0	0	0	0	1	9	11	7	4	4	4	4	8	0	2	2	2	2	2	2	2	0	0	0	0	0	5	2	0	4	0	4	0	0	0	0	1	15	12	11	4	4	2
6	0	0	0	0	0	2	0	0	0	0	0	2	7	0	10	10	10	10	10	0	0	0	0	0	0	0	0	0	0	0	2	0	0	0	0	0	0	2	0	0	0	0	0	2	7	0	10	10	10
7	4	5	4	4	2	4	2	0	0	3	2	28	16	19	7	5	7	18	24	26	19	17	17	17	17	17	14	14	14	16	16	15	4	5	6	0	2	4	2	0	0	3	2	26	15	17	7	7	12
8	4	2	4	0	0	4	2	0	0	0	1	16	13	12	4	4	4	4	4	4	2	6	6	6	4	4	4	4	2	6	4	8	4	2	8	2	0	6	4	0	0	0	3	26	14	20	6	7	7
9	0	2	4	2	0	4	0	0	0	3	1	15	11	8	2	2	2	0	0	0	0	2	2	3	2	2	2	8	6	8	10	11	0	2	6	2	0	4	0	0	0	0	1	14	10	10	2	2	2
10	8	0	2	8	6	4	0	0	2	8	4	38	10	18	0	0	0	0	0	14	26	24	23	13	13	23	0	0	2	4	0	0	8	0	0	8	4	4	0	0	2	3	3	29	9	16	0	0	0
11	0	0	0	0	2	2	0	0	0	0	0	4	8	0	7	7	6	4	4	6	4	6	6	6	8	10	10	8	8	8	4	4	2	0	0	0	2	6	0	0	0	0	1	10	11	2	7	7	7
12	7	3	2	6	0	2	2	2	3	0	4	27	16	22	10	10	12	9	7	20	12	2	0	0	4	5	5	2	2	2	2	2	7	3	4	10	0	6	4	3	8	3	8	48	17	31	10	10	14
13	0	3	0	2	0	0	0	0	0	0	1	5	5	5	0	0	0	0	0	0	0	3	3	3	0	0	0	2	0	0	0	0	0	3	0	4	0	2	0	0	0	0	1	9	11	7	2	2	2
14	10	0	6	8	6	8	0	0	2	0	5	40	14	24	10	10	10	3	5	4	12	12	12	37	39	33	31	31	34	25	23	23	10	3	6	10	4	8	2	0	0	0	6	43	15	31	10	10	10
15	0	0	2	4	0	0	0	0	0	0	0	6	9	6	10	10	9	6	9	9	10	12	12	10	10	10	10	10	10	10	12	10	2	0	2	0	0	2	0	0	0	0	0	6	10	4	10	10	7
16	0	3	0	0	0	8	0	0	0	0	2	11	10	3	7	7	7	7	5	5	5	5	7	9	13	13	7	7	7	7	5	7	0	3	4	0	2	10	0	0	0	0	3	19	12	7	6	6	6
17	0	0	0	0	0	0	2	0	0	0	0	2	8	2	7	7	6	6	6	2	2	2	2	2	2	2	2	2	2	2	2	2	0	0	0	0	0	0	2	0	0	0	0	2	8	2	8	8	7
18	0	3	2	0	0	0	2	0	0	0	1	7	11	7	10	10	10	10	10	10	2	2	2	2	2	2	4	8	7	8	4	4	0	4	0	0	0	0	0	2	0	0	1	6	10	6	10	10	10
19	2	2	8	4	0	0	0	0	2	0	1	18	13	16	10	10	10	10	9	9	9	5	4	4	4	5	12	8	4	6	8	10	4	3	8	4	0	2	0	0	2	0	2	23	14	19	9	9	9
20	4	3	4	2	2	2	2	0	3	3	3	25	17	15	4	6	6	4	4	4	14	14	6	2	4	4	6	4	9	9	13	11	5	3	6	4	2	8	4	0	2	5	6	39	17	22	4	4	8
21	2	0	2	2	0	0	0	0	0	0	0	6	10	6	4	4	4	4	2	2	4	4	4	4	0	0	2	2	2	2	2	6	2	0	0	6	0	0	0	0	0	0	1	8	5	8	0	0	0
22	4	3	2	4	0	4	0	4	6	0	3	27	10	17	0	0	0	0	0	13	11	12	15	8	3	5	5	10	5	5	11	5	5	3	0	8	2	4	0	4	8	0	5	34	10	20	0	0	0
23	8	2	8	0	8	6	0	0	10	5	6	47	15	18	10	10	10	10	9	9	9	21	27	14	28	37	20	18	6	6	6	6	7	3	8	8	10	10	0	0	10	5	8	61	16	26	10	10	10
24	4	0	0	0	0	2	2	0	0	0	0	8	10	6	10	10	10	10	9	8	8	7	8	7	6	6	4	6	6	4	6	6	5	0	0	2	0	2	0	2	2	0	1	13	13	9	6	6	6
25	4	3	2	6	2	4	2	2	0	0	2	25	16	19	4	4	4	6	6	6	22	22	20	18	18	18	8	0	0	0	0	0	4	0	2	4	2	4	2	0	0	0	0	18	13	12	4	4	4
26	5	3	6	0	0	0	0	0	0	0	3	14	6	14	0	0	0	0	0	0	5	0	0	0	0	0	0	0	5	5	9	9	4	3	6	4	0	2	0	0	0	0	2	19	8	17	0	0	0
27	4	4	4	0	4	6	0	3	3	0	6	28	15	15	7	7	7	7	6	10	17	15	18	14	14	11	5	7	4	6	5	5	4	4	4	0	4	6	0	2	3	0	5	27	15	14	8	8	6
28	0	3	2	0	0	0	4	0	0	0	2	9	11	9	7	7	7	7	7	7	7	7	7	7	7	7	7	7	7	7	7	9	0	0	0	0	0	0	0	0	0	0	0	0	5	0	2	2	2
29	5	3	6	8	0	4	0	0	2	0	4	28	14	22	8	8	8	13	8	8	4	7	5	5	5	13	9	11	15	11	7	13	5	2	6	8	0	2	0	0	2	0	3	25	14	21	7	7	7
30	5	0	2	4	0	6	0	0	0	0	2	17	12	11	8	8	8	8	4	13	13	14	4	4	6	8	10	10	2	2	4	4	5	0	2	2	0	2	0	0	0	0	1	11	12	9	8	8	8
31	7	5	10	10	6	10	6	0	6	3	8	63	17	38	10	10	10	10	15	17	26	30	29	29	33	26	22	12	13	13	13	10	4	5	2	2	0	2	5	2	3	3	3	28	17	20	8	8	8
32	7	5	4	8	4	6	0	0	2	5	7	41	16	24	8	8	8	14	15	18	22	26	26	24	26	24	13	12	11	14	11	6	7	5	4	8	2	2	0	0	2	8	5	38	16	24	5	5	5
33	10	5	6	10	0	10	0	0	8	0	6	49	14	31	2	2	7	7	7	47	47	47	47	47	47	26	12	12	14	6	8	6	7	4	4	10	0	8	0	0	5	0	6	38	14	25	2	2	2
34	7	0	0	6	0	4	2	0	3	3	3	25	14	15	3	3	3	3	3	3	5	19	19	19	6	4	4	4	4	5	5	3	7	0	0	4	0	8	2	0	3	0	3	24	13	13	9	9	9
35	5	4	6	4	0	4	6	6	5	8	7	48	17	31	8	8	8	8	8	14	20	16	13	11	21	23	36	21	25	19	15	15	7	6	2	6	2	4	5	6	6	8	7	52	18	32	8	8	8
36	5	10	6	10	0	0	4	0	0	0	5	35	13	35	10	10	20	29	29	29	21	22	22	22	22	19	23	24	24	22	22	22	7	10	6	8	4	4	2	4	2	5	7	52	18	37	10	10	10
37	7	0	0	2	0	4	0	0	3	0	2	16	9	9	0	0	0	9	13	11	8	6	6	8	6	7	0	2	0	0	0	0	7	3	2	2	2	4	0	0	0	0	2	20	14	14	2	2	2
38	5	0	4	6	0	8	0	0	2	0	4	25	13	15	11	11	11	11	19	25	21	21	24	26	22	22	24	20	20	18	18	18	4	0	4	4	0	8	0	0	2	3	2	25	14	12	8	8	8
39	5	5	6	4	0	6	2	0	0	0	4	28	14	22	10	10	10	12	12	10	4	2	2	2	2	2	0	17	23	25	15	9	4	5	6	4	0	6	2	0	0	0	3	27	14	21	4	4	4
40	0	0	2	2	2	8	0	0	0	0	1	14	11	4	2	2	2	2	0	10	10	12	12	8	2	2	0	0	0	2	2	2	2	0	6	4	4	10	2	2	0	0	3	30	15	16	7	7	7
41	5	0	0	2	0	2	0	0	3	0	2	12	12	7	10	10	10	14	13	9	10	16	9	10	14	8	10	10	8	10	10	10	5	0	0	4	0	2	2	0	3	3	2	19	14	11	10	10	10
42	7	3	6	8	2	10	2	2	0	0	5	40	16	28	10	10	10	10	10	10	10	19	19	6	6	6	6	10	6	18	9	13	7	3	6	6	4	10	2	2	0	0	6	40	16	26	10	10	10
43	0	5	8	8	4	10	2	3	2	3	6	45	17	26	10	10	10	10	10	9	9	14	16	18	19	17	24	40	34	36	32	30	2	3	8	6	4	10	0	3	2	8	7	46	17	22	9	9	9
44	8	3	4	6	0	6	2	0	0	0	5	29	14	23	2	2	2	2	2	4	4	4	4	4	4	4	0	0	15	24	19	15	8	3	8	6	4	8	2	0	0	0	6	39	15	27	5	5	5
45	4	3	6	6	6	10	2	0	0	3	5	40	16	21	10	10	10	10	11	15	12	24	26	43	39	7	6	8	11	9	9	7	2	4	4	10	8	10	2	0	0	3	5	43	16	22	10	10	10
46	0	0	0	0	0	2	0	0	0	0	0	2	7	0	4	4	2	2	2	0	2	4	4	4	4	4	6	6	6	6	4	4	0	0	0	2	0	2	0	0	0	0	0	4	7	2	5	5	5
47	5	2	0	4	0	8	0	0	5	0	3	24	12	11	6	6	2	0	10	8	8	20	16	18	6	6	13	13	18	15	15	15	5	4	0	8	0	0	2	0	5	0	4	24	12	19	0	2	2
48	8	0	6	4	2	6	0	0	5	0	4	31	14	18	5	5	16	20	19	19	16	15	11	11	16	17	25	20	20	18	12	12	5	2	4	4	4	4	0	0	6	3	4	32	16	15	7	7	10
49	5	0	0	0	0	0	0	0	0	0	1	5	4	5	0	0	0	0	0	0	0	2	4	2	4	0	0	0	0	0	0	0	5	0	0	0	0	0	0	0	0	0	1	5	6	5	2	2	0
50	5	3	2	2	2	2	2	2	0	0	2	20	16	16	8	8	7	4	9	17	21	14	10	8	8	4	4	4	4	8	9	8	7	3	2	6	2	4	2	2	0	0	3	28	16	22	6	6	4
51	4	3	4	0	2	0	4	0	3	3	4	23	15	15	10	12	12	8	11	2	2	5	5	5	5	7	11	7	7	9	4	4	4	2	4	2	4	0	4	0	3	3	4	26	16	16	9	10	11
52	8	0	0	10	4	4	0	0	2	5	4	33	14	18	9	9	8	12	16	16	17	21	23	29	26	15	8	6	6	4	6	4	10	0	0	10	2	6	2	0	0	3	3	33	14	22	9	9	9
53	5	0	0	0	0	4	0	0	0	0	1	9	5	5	0	0	0	0	0	2	5	2	0	4	4	4	0	0	0	0	0	0	5	0	0	0	4	4	0	3	0	0	3	16	12	8	7	7	7
54	2	0	0	0	0	0	0	0	0	0	0	2	8	2	10	10	10	9	9	9	9	9	7	8	4	4	2	4	6	7	7	4	4	2	2	0	2	0	2	0	0	0	0	12	12	10	10	10	12
55	4	0	2	8	0	10	0	3	2	0	3	29	11	17	0	0	2	2	0	0	0	0	0	0	0	13	23	23	0	0	0	3	4	0	4	10	0	8	0	3	2	0	4	31	10	21	0	0	2
56	4	0	2	2	0	8	0	0	0	0	1	16	12	8	9	9	9	9	9	11	9	15	11	12	13	8	4	4	0	0	0	0	7	5	6	2	2	8	2	0	0	3	4	35	16	22	7	7	7
57	0	3	0	0	4	6	0	0	0	0	3	13	11	3	9	9	9	9	9	9	8	4	6	8	8	13	9	4	6	4	6	6	0	5	2	0	2	2	0	0	0	0	1	11	12	7	9	9	9
58	7	2	6	8	2	8	2	2	2	0	4	39	17	27	10	10	10	22	26	26	22	22	22	24	26	20	17	19	12	8	8	6	7	2	6	8	2	4	2	2	2	0	3	35	17	27	10	10	10
59	7	3	6	6	0	8	0	0	5	8	7	43	15	22	10	10	10	10	9	16	16	25	25	36	34	35	29	26	22	19	14	14	5	5	6	8	0	8	0	0	5	5	7	42	15	24	4	4	4
60	2	0	4	4	0	0	0	2	0	0	1	12	12	12	6	6	6	6	6	6	6	4	2	2	2	2	2	8	14	4	8	8	0	0	4	4	4	2	0	2	0	0	2	16	13	10	4	4	4
61	0	2	8	4	4	2	4	0	5	0	4	29	15	18	2	2	2	2	2	2	2	2	17	22	16	20	13	7	7	7	9	13	0	4	8	4	2	2	4	0	2	3	3	29	16	20	8	8	8
62	0	0	2	4	2	8	0	0	0	0	1	16	7	6	0	0	0	0	0	0	2	6	8	8	6	8	12	12	4	4	4	4	0	3	6	6	2	8	0	0	0	0	4	25	10	15	0	0	0
63	0	3	0	6	0	2	2	0	3	0	3	16	13	11	2	4	4	2	2	2	0	0	3	3	3	3	12	5	7	3	3	3	0	2	2	6	0	2	2	0	5	3	2	22	15	12	6	7	6
64	2	0	0	0	0	0	0	0	0	0	0	2	4	2	0	0	0	2	0	0	0	0	0	0	0	0	0	0	0	0	0	0	2	0	0	2	0	4	0	0	0	0	0	8	6	4	0	2	0
65	5	0	2	0	0	0	0	0	0	3	1	10	11	7	4	4	4	4	4	2	4	4	9	7	2	2	4	2	6	4	2	4	5	0	0	0	0	4	0	0	0	5	2	14	6	5	0	0	0
66	7	2	6	8	0	2	2	0	3	5	5	35	16	25	9	9	7	17	19	25	33	35	30	21	14	11	10	10	12	8	8	8	7	0	4	8	0	0	2	0	6	3	4	30	14	21	9	9	7
67	2	3	0	2	2	2	0	0	0	0	1	11	13	7	10	10	10	10	12	14	12	13	11	11	7	7	7	7	5	6	2	4	0	3	0	2	0	2	0	0	0	0	1	7	11	5	10	10	10
68	5	4	6	2	6	4	5	0	6	3	6	41	17	22	2	2	2	2	2	2	2	28	30	32	15	15	16	16	11	11	9	9	5	4	4	2	6	10	5	0	3	3	7	42	17	20	3	3	3
69	0	0	0	0	0	0	0	0	0	0	0	0	0	0	0	0	0	0	0	0	0	0	0	0	0	0	0	0	0	0	0	0	0	0	0	0	0	0	0	0	0	0	0	0	0	0	0	0	0
70	2	0	0	0	0	0	0	0	0	0	0	2	8	2	2	2	2	2	4	2	0	2	2	2	2	2	0	2	2	2	2	2	2	0	0	0	0	0	0	0	0	0	0	2	8	2	6	6	4
71	0	0	0	0	0	0	0	0	0	0	0	0	3	0	2	2	2	0	0	0	0	0	0	0	0	0	0	0	0	0	0	0	0	0	0	0	2	0	0	0	0	0	0	2	2	0	0	0	0
72	0	0	0	0	0	0	0	0	0	0	0	0	3	0	2	2	2	0	0	0	0	0	0	0	0	0	0	0	0	0	0	0	0	0	0	0	0	0	0	0	0	0	0	0	5	0	2	2	2
73	0	2	0	0	0	0	2	0	0	0	0	4	9	4	10	10	10	10	10	10	10	10	10	10	10	10	10	8	4	5	9	10	0	0	0	0	0	0	0	0	0	0	0	0	5	0	10	10	10
74	0	0	0	0	0	0	0	0	0	0	0	0	2	0	10	10	0	0	0	0	0	0	0	0	0	0	0	0	0	0	0	0	0	0	0	0	0	0	0	0	0	0	0	0	2	0	10	10	0
75	0	2	0	0	0	2	0	0	0	0	0	4	4	2	0	0	0	0	0	0	0	0	0	0	0	0	0	2	0	0	2	0	2	2	4	2	0	2	0	0	3	0	2	15	11	10	0	0	0
76	0	0	4	2	0	4	0	2	0	0	1	12	11	8	2	2	2	0	2	2	2	4	6	4	4	4	8	8	8	4	8	8	0	0	4	6	0	6	0	2	0	0	3	18	7	12	0	0	0
77	0	0	0	0	0	0	0	0	0	0	0	0	0	0	0	0	0	0	0	0	0	0	0	0	0	0	0	0	0	0	0	0	2	0	0	0	0	0	0	0	0	0	0	2	3	2	0	0	0
78	2	0	0	0	0	0	0	0	0	0	0	2	4	2	0	0	0	0	2	2	0	0	0	0	0	0	0	0	0	0	0	0	2	2	0	0	0	4	0	0	0	0	0	8	5	4	0	0	0
79	0	0	0	0	0	0	0	0	0	0	0	0	0	0	0	0	0	0	0	0	0	0	0	0	0	0	0	0	0	0	0	0	0	0	0	0	0	0	0	0	0	0	0	0	0	0	0	0	0
80	0	0	0	0	0	0	0	0	0	0	0	0	0	0	0	0	0	0	0	0	0	0	0	0	0	0	0	0	0	0	0	0	4	0	2	0	0	4	0	0	0	0	0	10	10	6	4	4	4
81	0	0	0	0	0	0	0	0	0	0	0	0	0	0	0	0	0	0	0	0	0	0	0	0	0	0	0	0	0	0	0	0	4	0	2	0	0	2	0	0	0	3	0	11	10	6	4	2	2
82	7	0	2	2	0	0	0	0	0	0	1	11	11	11	10	10	10	10	10	11	11	11	11	12	10	10	10	10	10	0	0	0	8	0	2	2	0	2	0	2	0	0	1	16	12	14	NA	10	10
83	5	0	0	0	0	0	0	0	0	3	1	8	7	5	0	0	0	3	3	3	0	5	5	5	0	0	0	0	0	0	0	0	5	0	0	0	0	0	0	0	0	3	1	8	5	5	0	0	0
84	4	0	2	4	0	4	0	0	0	0	0	14	6	10	0	0	0	0	0	10	10	10	0	2	4	4	0	0	0	2	2	4	4	0	2	4	0	6	0	0	2	0	1	18	9	10	0	0	0
85	5	2	4	2	0	8	0	0	0	0	3	21	8	13	0	0	0	0	0	0	0	5	14	10	10	6	16	16	7	7	5	4	5	2	4	4	0	6	0	0	0	0	3	21	13	15	6	6	6
86	0	0	0	0	0	0	0	0	0	0	0	0	4	0	2	2	2	2	0	0	0	0	2	2	4	4	4	4	4	4	4	4	2	0	0	0	0	0	0	0	0	0	0	2	8	2	2	4	4
87	0	0	4	0	0	6	0	0	0	0	2	10	5	4	0	0	0	0	0	0	0	0	0	0	2	2	0	0	0	6	10	2	0	0	2	0	0	8	0	0	0	0	1	10	5	2	0	0	0
88	0	3	0	0	0	0	2	0	0	0	1	5	10	5	5	5	5	5	5	5	5	5	5	5	5	5	5	5	5	5	5	5	0	0	0	2	0	0	0	0	0	0	0	2	3	2	0	0	0
89	2	0	2	0	0	2	0	0	2	0	0	8	7	4	0	0	0	0	2	2	4	4	4	4	6	6	6	6	2	2	2	2	2	0	2	0	0	2	0	0	2	0	0	8	6	4	0	0	0
90	2	2	2	2	0	8	2	2	2	0	1	22	14	12	0	0	2	2	2	2	2	2	6	6	4	4	6	8	4	16	14	4	2	3	2	2	2	8	2	0	0	0	2	21	14	11	2	2	0
91	2	0	0	0	2	4	0	2	0	0	0	10	10	4	2	2	0	4	2	0	0	0	0	0	0	0	4	2	2	0	0	0	2	0	0	0	0	2	0	2	0	0	0	6	9	4	2	2	2
92	0	0	0	0	0	0	0	0	0	0	0	0	0	0	0	0	0	0	0	0	0	0	0	0	0	0	0	0	0	0	0	0	0	0	0	0	2	2	0	0	0	0	0	4	3	0	0	0	0
93	0	0	0	0	0	4	0	0	0	0	0	4	2	0	0	0	0	0	0	0	0	0	0	0	0	0	4	0	0	0	0	0	0	0	0	0	0	4	0	0	0	0	0	4	2	0	0	0	0
94	2	0	0	2	2	4	0	0	0	0	0	10	6	4	0	0	0	0	0	0	0	4	0	2	2	0	2	0	0	0	4	0	2	0	2	2	2	6	0	0	0	0	1	14	13	6	4	4	2
95	4	0	0	0	0	0	0	0	0	0	0	4	8	4	4	4	4	4	4	4	4	2	2	2	0	0	0	0	0	0	0	0	4	0	0	2	0	4	0	2	0	0	0	12	7	8	0	0	0
96	7	0	2	8	2	2	0	0	3	0	3	24	12	17	0	0	4	6	16	20	20	14	14	12	8	10	8	4	11	9	9	6	2	0	2	10	2	4	0	0	3	0	2	23	13	14	0	4	6
97	2	3	0	4	2	6	0	0	0	0	2	17	9	9	0	0	0	0	13	13	6	6	0	0	2	2	8	8	8	4	4	4	4	2	2	4	2	4	0	2	0	0	0	20	10	14	0	0	0
98	4	0	4	0	0	0	0	0	0	0	1	8	8	8	0	0	4	2	2	0	0	0	0	0	0	0	0	0	4	2	2	4	2	0	4	0	0	2	0	0	0	0	1	8	9	6	0	0	2
99	0	3	0	0	0	2	0	0	0	0	1	5	5	3	0	0	0	0	0	0	0	0	0	0	3	0	0	2	0	0	0	0	0	3	0	0	0	2	0	0	0	0	1	5	5	3	0	0	0
100	2	0	0	0	0	4	0	0	0	0	0	6	4	2	0	0	0	0	0	0	0	0	0	0	0	0	0	0	0	0	0	0	2	0	0	0	0	4	0	0	0	0	0	6	4	2	0	0	0
101	0	0	0	0	0	2	0	0	0	0	0	2	2	0	0	0	0	0	0	0	0	0	0	0	0	0	2	0	0	0	0	0	0	0	0	0	0	2	0	0	0	0	0	2	2	0	0	0	0
102	0	2	0	0	0	0	0	0	0	0	0	2	8	2	2	2	2	2	2	2	2	2	2	2	2	2	2	2	2	2	2	2	0	0	0	0	0	0	0	0	0	0	0	0	0	0	0	0	0
103	0	3	2	6	0	8	0	0	0	0	3	19	7	11	0	0	0	0	0	0	0	0	0	0	0	2	4	4	13	13	21	14	2	2	2	6	0	6	0	0	0	0	2	18	8	12	0	0	0
104	4	0	4	2	0	4	0	0	0	0	1	14	8	10	0	0	0	0	4	0	0	0	0	2	2	0	0	4	4	0	0	4	4	0	4	2	0	4	0	0	0	0	1	14	11	10	2	2	2
105	4	2	2	0	2	0	0	0	0	0	0	10	9	8	0	0	2	2	4	6	8	8	6	4	4	0	0	0	0	0	0	2	4	2	2	2	0	0	0	0	0	0	0	10	6	10	0	0	0
106	5	0	0	0	0	0	0	0	0	0	1	5	4	5	0	0	0	0	0	0	5	5	5	4	0	0	0	0	0	0	0	0	5	0	0	0	0	0	0	0	0	0	1	5	4	5	0	0	0
107	0	0	0	0	0	2	0	0	2	0	0	4	3	0	0	0	0	0	0	2	2	2	2	0	0	0	0	0	0	0	0	0	0	0	0	0	0	6	0	0	2	0	1	8	9	0	7	7	7
108	5	0	0	2	0	6	0	0	2	0	2	15	7	7	0	0	0	0	0	0	0	0	2	15	15	15	10	10	10	10	10	8	8	0	0	2	0	8	0	0	3	0	3	21	7	10	0	0	0
109	0	0	2	0	0	0	2	0	0	0	0	4	4	4	0	0	0	0	0	0	0	0	4	4	0	0	0	0	0	0	0	0	0	0	2	6	0	4	2	0	0	0	1	14	7	10	0	0	0
[truncated: 15 more columns]
